# Supplementary material for: Implications of two-component systems EnvZ/OmpR and BaeS/BaeR in in vitro temocillin resistance in Escherichia coli
Source: J Antimicrob Chemother. 2024 Feb 2;79(3):641–7. doi: 10.1093/jac/dkae021 (PMC10904727; doi:10.1093/jac/dkae021)
Supplement: dkae021_Supplementary_Data [file dkae021_supplementary_data.zip]

Archive with 2 entries (2 files):
- Supplementary Figure S1.pdf
- Supplementary Tables S1 and S2.docx
